# Supplementary material for: Seed-specific transcription factor HSFA9 links late embryogenesis and early photomorphogenesis
Source: J Exp Bot. 2017 Feb 16;68(5):1097–108. doi: 10.1093/jxb/erx020 (PMC5441851; doi:10.1093/jxb/erx020)
Supplement: Supplementary Data [file erx020_Supplementary_Data.zip]

Archive with 1 entries (1 files):
- supplementary_figures_S1_S4_tables_S1_S3.pdf
